# Supplementary material for: Zidovudine enhances activity of carbapenems against NDM-1-producing Enterobacteriaceae
Source: J Antimicrob Chemother. 2021 Jun 13;76(9):2302–5. doi: 10.1093/jac/dkab184 (PMC8654596; doi:10.1093/jac/dkab184)
Supplement: dkab184_Supplementary_Data [file dkab184_supplementary_data.zip]

Archive with 2 entries (2 files):
- 21-0401-Supplementary data.docx
- Table  S2.xlsx
