# Supplementary material for: Zidovudine enhances activity of carbapenems against NDM-1-producing Enterobacteriaceae
Source: J Antimicrob Chemother. 2021 Jun 13;76(9):2302–5. doi: 10.1093/jac/dkab184 (PMC8654596; doi:10.1093/jac/dkab184)
Supplement: dkab184_Supplementary_Data [file dkab184_supplementary_data.zip › Table S2.xlsx]

## Sheet: Sheet1
Table S2. Concentrations of carbapenems and AZT combination with FIC index
		Combination concentrations (mg/L)		MIC fold reduction
Strains	FIC index	Meropenem	AZT	Meropenem	AZT
BAA2469	0.625	16	0.5	2	8
	0.375	8	0.5	4	8
	0.25	4	0.5	8	8
	0.3125	2	1	16	4
	0.28125	1	1	32	4
	0.265625	0.5	1	64	4
	0.507812	0.25	2	128	2
BAA2470	0.5625	8	0.125	2	16
	0.3125	4	0.125	4	16
	0.1875	2	0.25	8	8
	0.3125	1	0.5	16	4
	0.53125	0.5	1	32	2
BAA2471	0.5625	64	0.125	2	16
	0.3125	32	0.125	4	16
	0.1875	16	0.125	8	16
	0.1875	8	0.25	16	8
	0.15625	4	0.25	32	8
	0.140625	2	0.25	64	8
	0.132812	1	0.25	128	8
	0.128906	0.5	0.25	256	8
	0.126953	0.25	0.25	512	8
BAA2472	0.625	64	0.5	2	8
	0.5	32	1	4	4
	0.625	16	2	8	2
	0.5625	8	2	16	2
	0.53125	4	2	32	2
	0.515625	2	2	64	2
	0.507812	1	2	128	2
	0.503906	0.5	2	256	2
BAA2473	0.625	8	0.5	2	8
	0.375	4	0.5	4	8
	0.25	2	0.5	8	8
	0.3125	1	1	16	4
	0.28125	0.5	1	32	4
NCTC13443	0.563	8	0.25	2	16
	0.5625	4	0.25	4	16
	0.375	2	0.5	8	8
	0.625	1	2	16	2
		Combination concentrations (mg/L)		MIC fold reduction
Strains	FIC index	Imipenem	AZT	Imipenem	AZT
BAA2469	0.53125	128	0.125	2	32
	0.3125	64	0.25	4	16
	0.25	32	0.5	8	8
	0.1875	16	0.5	16	8
	0.28125	8	1	32	4
	0.515625	4	2	64	2
	0.507812	2	2	128	2
	0.503906	1	2	256	2
BAA2470	0.5625	8	0.125	2	16
	0.375	4	0.25	4	8
	0.375	2	0.5	8	4
	0.3125	1	0.5	16	4
	0.53125	0.5	1	32	2
	0.515625	0.25	1	64	2
	0.507812	0.125	1	128	2
BAA2471	0.5625	128	0.125	2	16
	0.375	64	0.25	4	8
	0.375	32	0.5	8	4
	0.5625	16	1	16	2
BAA2472	0.5625	64	0.25	2	16
	0.375	32	0.5	4	8
	0.375	16	1	8	4
	0.3125	8	1	16	4
BAA2473	0.53125	4	0.5	2	8
	0.5	2	1	4	4
	0.625	1	2	8	2
	0.5625	0.5	2	16	2
NCTC13443	0.53125	4	0.125	2	32
	0.3125	2	0.25	4	16
	0.375	1	1	8	4
	0.5625	0.5	2	16	2
	0.53125	0.25	2	32	2
		Combination concentrations (mg/L)		MIC fold reduction
Strains	FIC index	Doripenem	AZT	Doripenem	AZT
BAA2469	0.53125	32	0.125	2	32
	0.375	16	0.5	4	8
	0.375	8	1	8	4
	0.5625	4	2	16	2
BAA2470	0.5625	128	0.125	2	16
	0.3125	64	0.125	4	16
	0.25	32	0.25	8	8
	0.1875	16	0.25	16	8
	0.28125	8	0.5	32	4
	0.265625	4	0.5	64	4
	0.257812	2	0.5	128	4
	0.253906	1	0.5	256	4
	0.501953	0.5	1	512	2
	0.500977	0.25	1	1024	2
BAA2471	0.5625	64	0.125	2	16
	0.375	32	0.25	4	8
	0.25	16	0.25	8	8
	0.3125	8	0.5	16	4
	0.53125	4	1	32	2
	0.515625	2	1	64	2
BAA2472	0.5625	128	0.25	2	16
	0.375	64	0.5	4	8
	0.375	32	1	8	4
BAA2473	0.5625	8	0.25	2	16
	0.375	4	0.5	4	8
	0.625	2	2	8	2
NCTC13443	0.5625	8	0.25	2	16
	0.375	4	0.5	4	8
	0.375	2	1	8	4
		Combination concentrations (mg/L)		MIC fold reduction
Strains	FIC index	Ertapenem	AZT	Ertapenem	AZT
BAA2469	0.5625	64	0.25	2	16
	0.3125	32	0.25	4	16
	0.25	16	0.5	8	8
	0.3125	8	1	16	4
	0.53125	4	2	32	2
	0.515625	2	2	64	2
BAA2470	0.53125	32	0.0625	2	32
	0.3125	16	0.125	4	16
	0.1875	8	0.125	8	16
	0.125	4	0.125	16	16
	0.15625	2	0.25	32	8
	0.265625	1	0.5	64	4
	0.257812	0.5	0.5	128	4
	0.503906	0.25	1	256	2
	0.501953	0.125	1	512	2
BAA2471	0.5625	128	0.125	2	16
	0.375	64	0.25	4	8
	0.25	32	0.25	8	8
	0.3125	16	0.5	16	4
	0.28125	8	0.5	32	4
	0.515625	4	1	64	2
	0.507812	2	1	128	2
	0.503906	1	1	256	2
BAA2472	0.5625	128	0.25	2	16
	0.5	64	1	4	4
BAA2473	0.53125	4	0.125	2	32
	0.3125	2	0.25	4	16
	0.25	1	0.5	8	8
	0.5625	0.5	2	16	2
NCTC13443	0.625	4	0.5	2	8
	0.5	2	1	4	4
		Combination concentrations (mg/L)		MIC fold reduction
Strains	FIC index	Biapenem	AZT	Biapenem	AZT
BAA2469	0.53125	32	0.125	2	64
	0.3125	16	0.25	4	32
	0.1875	8	0.25	8	32
	0.1875	4	0.5	16	16
	0.15625	2	0.5	32	16
	0.265625	1	1	64	8
	0.257812	0.5	1	128	8
	0.503906	0.25	2	256	4
	0.501953	0.125	2	512	4
BAA2470	0.53125	4	0.0625	2	32
	0.3125	2	0.125	4	16
	0.1875	1	0.125	8	16
	0.3125	0.5	0.5	16	4
	0.53125	0.25	1	32	2
BAA2471	0.5625	4	0.125	2	16
	0.3125	2	0.125	4	16
	0.25	1	0.25	8	8
	0.3125	0.5	0.5	16	4
	0.53125	0.25	1	32	2
BAA2472	0.5625	16	0.25	2	16
	0.3125	8	0.25	4	16
	0.25	4	0.5	8	8
	0.5625	2	2	16	2
BAA2473	0.53125	4	0.125	2	32
	0.28125	2	0.125	4	32
	0.25	1	0.5	8	8
	0.3125	0.5	1	16	4
	0.53125	0.25	2	32	2
	0.515625	0.125	2	64	2
NCTC13443	0.53125	64	0.125	2	32
	0.3125	32	0.25	4	16
	0.1875	16	0.25	8	16
	0.1875	8	0.5	16	8
	0.15625	4	0.5	32	8
	0.265625	2	1	64	4
	0.507812	1	2	128	2
	0.503906	0.5	2	256	2
